# Supplementary material for: Prognostic performance of MR-pro-adrenomedullin in patients with community acquired pneumonia in the Emergency Department compared to clinical severity scores PSI and CURB
Source: PLoS One. 2017 Nov 21;12(11):e0187702. doi: 10.1371/journal.pone.0187702 (PMC5697810; doi:10.1371/journal.pone.0187702)
Supplement: S1 File — Hospital data of patients with community acquired pneumonia. (XLS) [file pone.0187702.s008.xls]

## Sheet: Sheet1
Patient n°	Gender	Age	Congestive cardiac failure	Kidney failure	Liver disease	BPCO	Tumor	Diabetes	Encephalopathy	Discharge without hospitalization	Hospitalization	ICU	Days of hospitalization in ED	Total days of hospitalization	Timing blood draw	Final diagnosis	Number to correlate final diagnosis	Death at 14 days	Death at 28 days	Death	Systolic	Diastolic	Heart rate	Respiratory rate	Oxygen saturation	Blood gas	ph	Temperature	White cells	PCR	PCT	MR-proADM	Non Invasive Mechanical Ventilation	endotracheal intubation	CURB 65	PSI	Kelly
1	M	64	0	0	0	1	0	0	0	0	1	0	1	5	24 h	lobar pneumonia	1	0	0	0	130	75	100	26	88	53	7.43	38	13.37	115		0.48	0	0	1	3	1
2	M	54	0	0	0	1	0	0	0	0	1	0	7	15	48 h	lobar pneumonia	1	0	0	0	154	90	85	18	89	50	7.37	36.5	14.5	11.6		0.36	0	0	1	2	1
3	M	84	0	0	0	1	0	0	1	0	1	0	8	24	48 h	lobar pneumonia	1	0	0	0	120	75	78	22	94	47	7.41	36.5	13.74	279	0.6	1.76	0	0	1	4	2
4	F	88	1	1	0	0	0	0	1	0	1	0	5	35	48 h	bronchopneumonia	2	0	0	0	120	65	120	30	60	50	7.27	36	42.28	151	0.49	5.52	1	0	3	5	4
5	M	76	1	1	0	1	0	0	1	1	0	0	10	10	48 h	pneumonia multiple foci	3	0	0	0	120	60	78	24	96	75	7.32	36	8.67	99.67	0.75	3.9	0	0	2	5	2
6	F	85	1	0	0	1	0	0	1	0	1	0	1	18	12 h	pneumonia multiple foci	3	0	0	0	135	75	120	28	100	57	7.26	36	13.11	12	0.18	1.54	1	0	2	5	5
7	F	76	0	1	0	1	0	1	0	0	1	0	7	9	48 h	lobar pneumonia	1	0	0	0	130	90	120	28	97	76	7.4	38.8	16.15	255.96	0.74	0.9	0	0	2	4	2
8	F	70	0	1	0	0	1	0	1	0	1	0	2	18	12 h	lobar pneumonia	1	0	0	0	140	80	80	20	98	72	7.39	36	6.26	16.1	0.14	1.56	0	0	1	2	1
9	M	74	0	0	0	1	0	0	0	0	1	0	2	18	48 h	lobar pneumonia	1	0	0	0	130	60	90	18	100	85	7.43	36	9.17	35.77		0.9	0	0	1	3	2
10	F	62	0	0	0	1	1	0	0	0	1	1	6	20	48 h	pneumonia multiple foci + septic shock	3.4	0	1	1	160	70	100	15	40	31	7.19	38.4	12.36	83.4	0.21	2.57	1	1	2	5	3
12	M	71	1	0	0	1	0	0	1	0	1	0	1	36	12 h	lobar pneumonia	1	0	0	0	140	80	70	26	91	56	7.42	36	8.67	229		1.01	0	0	1	4	1
13	M	79	1	0	0	1	0	0	1	1	0	0	6	6	12 h	lobar pneumonia	1	0	0	0	125	70	100	30	91	56	7.46	38.6	7.21	48	0.35	1.25	0	0	2	4	3
14	M	80	1	0	0	1	0	0	0	0	1	0	5	11	12 h	BPCO exacerbation	5	0	0	0	155	110	140	30	92	55	7.42	37	7.66	8.17	0.09	1	0	0	1	4	1
15	M	72	1	1	0	1	0	1	0	0	1	0	1	11	12 h	BPCO exacerbation	5	0	0	0	150	80	125	14	97	71	7.49	36	7.95	87.2	0.19	2.2	0	0	2	5	1
16	F	85	1	1	0	1	0	1	1	0	1	0	1	16	12 h	lobar pneumonia + heart failure	1.6	0	0	0	120	70	90	14	99	98	7.43	36	14.89	235	31.6	8.39	1	0	2	5	1
17	F	59	0	0	0	0	0	0	0	0	1	0	5	10	24 h	lobar pneumonia	1	0	0	0	120	75	105	20	98	52	7.51	38.8	14.63	266	0.26	1	0	0	1	2	1
18	F	72	0	0	0	0	0	0	0	0	1	0	4	10	48 h	pneumonia multiple foci	3	0	0	0	130	65	90	12	98	60	7.5	37.6	20.51	45	0.13	1.19	0	0	1	1	1
19	F	91	0	1	0	0	0	0	1	0	1	0	9	12	12 h	lobar pneumonia	1	0	0	0	210	100	115	28	75	42	7.22	36	22.91	20	0.38	1.46	1	0	3	5	3
20	M	68	0	0	0	1	0	0	0	0	1	1	4	15	24 h	pneumonia multiple foci + septic shock	3.4	0	1	1	95	55	122	30	89	46	7.23	36	16.57	300	21	14.94	1	1	3	5	3
21	M	83	1	0	0	1	0	0	0	0	1	0	8	10	24 h	pneumonia multiple foci	3	0	0	0	140	70	64	18	95	57	7.47	37.8	12.93	60.15	0.2	1.5	0	0	1	4	2
22	F	73	0	0	0	0	0	0	1	0	1	0	4	60	24 h	pneumonia multiple foci	3	0	0	0	115	80	100	15	95	54	7.25	38	21.92	139	40.5	2.48	1	1	1	4	3
23	M	45	0	0	0	0	0	0	0	0	1	0	1	13	12 h	pneumonia multiple foci	3	0	0	0	150	90	125	16	98	96	7.4	38.7	20.22	142	1.09	0.38	0	0	1	1	1
24	F	48	0	0	0	1	0	0	0	1	0	0	1	1	12 h	lobar pneumonia	1	0	0	0	130	80	85	16	98	86	7.44	37	10.21	39.8	0.01	0.47	0	0	1	1	1
25	F	93	1	1	0	0	0	0	1	0	1	0	1	9	12 h	pneumonia multiple foci	3	1		1	110	60	110	32	87	44	7.37	38.4	10.31	186		6.04	1	0	3	5	3
26	M	32	0	0	0	0	0	0	0	0	1	0	1	1	24 h	interstitial pneumonia	7	0	0	0	120	70	120	20	95	98	7.4	38.8	7.75	12.93	0.16	0.35	0	0	1	1	1
27	M	49	0	0	0	1	0	0	0	0	1	0	5	8	24 h	lobar pneumonia	1	0	1	1	110	50	92	18	85	49	7.44	37.5	12.28	29.7	0.15	1.2	0	0	1	1	1
28	M	34	0	0	0	0	0	0	0	1	0	0	5	5	24 h	lobar pneumonia	1	0	0	0	130	85	90	12	93	53	7.43	37	14.47	150	0.28	0.45	0	0	1	1	1
29	F	83	0	0	1	1	0	0	1	0	1	0	6	15	24 h	pneumonia multiple foci	3	0	0	0	130	70	80	20	98	43	7.44	36.5	9.19	0.1	0.09	1.93	1	0	3	5	3
30	F	74	0	0	0	0	0	0	1	1	0	0	9	9	48 h	lobar pneumonia	1	0	0	0	115	65	90	14	95	75	7.49	39	10.12	143	0.31	0.55	0	0	2	4	2
31	M	94	0	1	0	0	0	0	1	1	0	0	10	10	48 h	pneumonia multiple foci	3	0	0	0	100	60	70	18	97	72	7.43	36	3.85	21.8	0.11	1.87	0	0	3	5	3
32	M	32	0	0	0	0	0	0	0	1	0	0	1	1	12 h	lobar pneumonia	1	0	0	0	105	60	110	12	98	96	7.4	40	6.56	10.52	0.26	0.38	0	0	1	1	1
34	M	73	0	0	0	1	0	0	0	1	0	0	5	5	48 h	lobar pneumonia	1	0	0	0	200	95	90	20	92	69	7.4	36	10.21	0.01		0.7	0	0	1	2	2
35	F	55	1	0	0	1	0	0	0	0	1	1	2	15	48 h	lobar pneumonia + heart failure	1.6	0	0	0	160	90	110	24	90	41	7.32	36.5	11.98	13	0.15	0.23	0	1	1	4	2
36	F	57	1	0	0	0	0	1	0	0	1	0	4	12	24 h	lobar pneumonia + heart failure	1.6	0	0	0	120	65	95	20	96	85	7.53	37	7.02	4.4	0.07	0.58	0	0	1	3	1
37	M	90	0	0	0	0	0	0	1	1	0	0	7	7	24 h	pneumonia multiple foci	3	0	0	0	150	75	85	14	96	95	7.39	37.2	7.89	268	0.59	1.62	0	0	1	3	2
39	M	27	0	0	0	0	0	0	0	1	0	0	1	1	12 h	pneumonia multiple foci	3	0	0	0	120	80	85	15	98	98	7.41	37	12.48	23.85		0.3	0	0	1	1	1
40	M	80	0	0	0	1	0	0	0	0	1	1	7	14	48 h	lobar pneumonia + heart failure	1.6	1		1	145	89	134	12	80	45	7	36	15.47	78	1.55	5.18	0	1	3	5	4
41	M	70	0	1	0	1	0	0	0	1	0	0	9	9	24 h	BPCO exacerbation	5	0	0	0	165	90	107	14	87	42	7.43	36	10.61	161	0.37	0.98	0	0	2	4	1
42	F	86	1	0	0	0	0	0	1	0	1	0	4	17	24 h	pneumonia multiple foci + heart failure	3.6	0	0	0	95	45	180	30	80	56	7.08	36	10.46	23.9	7.98	3.69	1	0	3	5	4
43	M	79	0	1	0	1	1	0	0	0	1	0	1	16	12 h	lobar pneumonia	1	0	0	0	145	80	74	18	97	69	7.44	36	16.84	5.61	0.27	2.42	0	0	2	4	1
44	M	86	1	0	0	1	0	0	1	0	1	0	2	13	48 h	lobar pneumonia	1	1		1	125	65	102	20	88	50	7.35	36.5	17.27	125		2.55	1	0	3	5	3
45	M	85	0	1	0	1	0	0	1	0	1	0	1	27	24 h	lobar pneumonia	1	0	1	1	140	65	76	30	96	34	7.16	37	13.07	107	0.2	1.61	1	0	3	5	4
46	M	42	0	0	0	0	0	0	0	1	0	0	12	12	12 h	pneumonia multiple foci	3	0	0	0	140	85	110	16	95	61	7.49	36	14.46	286	0.75	0.85	0	0	1	1	1
47	F	35	0	0	1	0	0	0	0	1	0	0	1	1	12 h	lobar pneumonia	1	0	0	0	95	50	97	14	91	71	7.47	37.5	10.05	104	2.31	1.06	0	0	1	1	1
48	M	58	1	0	1	0	0	1	0	0	1	0	3	7	12 h	lobar pneumonia	1	0	0	0	165	90	100	16	94	95	7.41	38	11.2	212		1.56	0	0	1	1	1
49	M	84	0	0	0	0	0	0	1	1	0	0	5	5	12 h	lobar pneumonia	1	0	0	0	140	70	95	14	96	67	7.45	39	13.22	168		0.87	0	0	2	4	3
51	F	77	0	0	0	1	0	0	1	0	1	0	8	14	24 h	lobar pneumonia	1	0	0	0	145	80	80	16	95	49	7.53	36	8	61	0.3	1.92	0	0	2	4	2
52	F	76	0	0	0	0	0	1	0	0	1	0	6	20	24 h	lobar pneumonia	1	0	0	0	135	65	101	20	95	56	7.41	36	12.9	44	0.15	0.92	0	0	1	3	1
53	F	72	0	1	0	0	0	0	1	0	1	0	9	30	24 h	pneumonia multiple foci	3	0	0	0	100	60	115	20	96	38	7.48	37.1	16.02	108	0.75	2.28	1	0	3	4	2
54	M	57	0	0	0	0	0	0	0	0	1	0	3	6	48 h	lobar pneumonia + heart failure	1.6	0	0	0	120	85	100	14	98	74	7.46	36.3	7.35	120	0.1	0.7	0	0	1	1	1
55	M	66	0	0	0	0	0	0	0	0	1	0	4	8	48 h	interstitial pneumonia	7	0	0	0	110	70	96	12	97	58	7.5	37.8	10.28	11.8	0.3	0.47	0	0	1	3	1
56	M	83	1	0	0	0	0	1	0	0	1	0	1	11	12 h	lobar pneumonia + heart failure	1.6	0	0	0	120	70	85	14	90	56	7.42	36	12.3	0.1	0.7	1.15	0	0	1	4	1
57	M	38	0	0	0	0	0	0	0	0	1	0	2	5	24 h	lobar pneumonia	1	0	0	0	140	80	115	14	97	74	7.44	37	11.27	73.9	0.11	0.36	0	0	1	1	1
58	M	81	0	1	0	1	0	0	0	0	1	0	7	13	48 h	lobar pneumonia	1	0	0	0	100	45	70	16	97	98	7.39	36.5	11.68	1.54	0.11	0.9	0	0	2	4	1
59	F	85	1	1	0	0	0	0	0	0	1	1	10	10	12 h	pneumonia multiple foci	3	1		1	170	110	120	20	87	65	7.11	37	20.27	89.9	1.31	3.68	0	1	3	5	4
60	F	59	0	0	0	1	0	0	0	1	0	0	7	7	24 h	lobar pneumonia	1	0	0	0	150	90	135	16	88	49	7.49	38.7	11.04	89.9	0.23	0.67	0	0	1	1	3
61	M	29	0	0	0	0	0	0	0	1	0	0	1	1	12 h	bronchopneumonia	2	0	0	0	120	70	74	20	97	96	7.38	37.1	12.6	6.39	0.05	0.47	0	0	0	1	1
62	F	77	1	1	1	1	0	0	0	0	1	0	1	13	12 h	lobar pneumonia + heart failure	1.6	0	0	0	132	76	115	20	97.3	61	7.46	37.3	11.5	135.75	0.14	1.75	0	0	2	5	2
64	M	33	0	0	0	0	0	0	0	0	1	0	5	12	48 h	pneumonia multiple foci	3	0	0	0	120	60	85	22	37.4	50	7.36	37.4	11.51	116.87	0.13	0.22	0	0	2	1	1
65	M	64	1	1	0	0	0	1	0	0	1	0	2	10	24 h	interstitial pneumonia	7	0	0	0	135	70	95	26	97.1	69	7.34	37.7	12.93	121.36	0.39	1	0	0	1	5	1
66	F	87	1	0	0	0	0	0	0	1	0	0	1	1	12 h	bronchopneumonia	2	0	0	0	105	50	80	24	99.3	97	7.38	37	10.87	33.29	0.14	0.88	0	0	2	3	2
67	M	89	1	1	0	1	0	0	1	0	1	1	11	14	24 h	lobar pneumonia	1	0	0	0	160	80	78	28	95	81	7.2	38	11.19	16.59	0.33	3.01	0	0	2	5	2
68	M	81	1	0	0	1	0	0	0	0	1	0	3	9	24 h	lobar pneumonia	1	0	0	0	180	70	75	18	96.4	67	7.46	36	9.21	126.25	0.65	0.74	0	0	2	4	1
69	M	89	1	0	0	1	0	0	1	0	1	0	4	8	48 h	lobar pneumonia + heart failure	1.6	0	0	0	180	85	63	27	88.5	51	7.3	37	5.23	15.39	0.14	0.21	0	0	3	5	3
70	M	66	0	0	0	0	0	0	0	1	0	0	5	5	24 h	bronchopneumonia	2	0	0	0	160	80	90	24	97.6	72	7.34	37.9	6	70.19	0.12	0.43	0	0	1	4	1
71	M	64	1	0	0	0	0	0	0	0	1	0	3	11	24 h	lobar pneumonia	1	0	0	0	160	80	110	20	93.4	56	7.43	37	12.3	131.19	0.19	0.13	0	0	0	3	1
72	M	78	1	0	0	0	0	0	0	0	1	0	4	15	48 h	pneumonia multiple foci + septic shock	3.4	1		1	120	60	90	22	85	42	7.46	36.3	12.36	139.16	0.11	0.74	1	0	3	4	1
73	F	77	1	1	0	0	0	0	0	0	1	0	3	10	12 h	lobar pneumonia	1	0	0	0	135	85	93	22	96	67	7.4	37.5	16.53	7.47	0.39	0.13	0	0	2	4	1
74	M	77	0	0	0	1	0	0	0	0	1	0	7	11	24 h	lobar pneumonia	1	0	0	0	115	70	72	14	68	52	7.44	36.5	6.55	110.7	0.1	0.8	0	0	1	3	1
75	F	45	0	0	0	0	0	0	0	0	1	0	1	6	12 h	interstitial pneumonia	7	0	0	0	155	99	124	18	92.3	53	7.44	37.7	16.39	130.92	0.04	0.17	0	0	0	1	1
76	M	78	1	1	0	1	0	0	0	0	1	0	3	7	48 h	lobar pneumonia	1	0	0	0	143	66	100	28	97	98	7.4	38.3	14.08	125.28	0.17	1.01	0	0	2	4	2
77	F	88	1	1	0	1	0	1	0	0	1	1	6	31	24 h	pneumonia multiple foci + heart failure	3.6	0	0	0	130	80	130	24	98.7	90	7.28	36.5	7.71	19.09		3.26	1	0	3	5	3
78	F	68	0	0	0	0	0	1	0	0	1	0	2	7	48 h	bronchopneumonia	2	0	0	0	150	70	130	22	96.3	59	7.46	38	14.06	5.27		0.7	0	0	1	3	1
79	F	83	1	0	0	0	0	1	0	0	1	0	4	19	48 h	lobar pneumonia	1	0	0	0	120	50	119	22	95.3	57	7.53	38.5	8.06	36.06	0.06	0.89	0	0	3	4	2
80	M	75	1	0	0	0	0	1	0	1	0	1	6	6	24 h	pneumonia multiple foci	3	0	0	0	90	60	160	25	90.9	49	7.5	38	11.9	188.53	0.32	1.45	0	0	3	5	1
81	M	76	1	0	0	1	0	0	0	0	1	0	3	8	24 h	pneumonia multiple foci	3	0	0	0	130	80	105	20	95	97	7.39	39.2	9.69	107.84	1.71	0.2	0	0	3	4	1
82	M	82	1	0	0	1	0	0	0	0	1	1	2	20	24 h	BPCO exacerbation	5	0	0	0	165	80	86	14	63.3	33	7.31	37.2	7.95	35.28	0.08	0.66	1	0	2	5	2
